# Supplementary material for: Evaluation of Environmentally Relevant Nitrated and Oxygenated Polycyclic Aromatic Hydrocarbons in Honey
Source: Foods. 2023 May 31;12(11):2205. doi: 10.3390/foods12112205 (PMC10252447; doi:10.3390/foods12112205)
Supplement: Supplementary file 1 [file foods-12-02205-s001.zip]

Archive with 1 entries (1 files):
- foods-2382342-supplementary.pdf
